# Supplementary material for: Association of Maternal Age and Blood Markers for Metabolic Disease in Newborns
Source: Metabolites. 2023 Dec 20;14(1):5. doi: 10.3390/metabo14010005 (PMC10821442; doi:10.3390/metabo14010005)
Supplement: Supplementary file 1 [file metabolites-14-00005-s001.zip]

Archive with 1 entries (1 files):
- metabolites-2750498-supplementary.pdf
